# Supplementary material for: Calcium Signaling in Plant-Insect Interactions
Source: Plants (Basel). 2022 Oct 12;11(20):2689. doi: 10.3390/plants11202689 (PMC9609891; doi:10.3390/plants11202689)
Supplement: Supplementary file 1 [file plants-11-02689-s001.zip]

Archive with 1 entries (1 files):
- plants-1957861-supplementary.wmv
